# Supplementary material for: Mapping Manual Laboratory Tasks to Robot Movements in Digital Pathology Workflow
Source: Sensors (Basel). 2025 Nov 8;25(22):6830. doi: 10.3390/s25226830 (PMC12655976; doi:10.3390/s25226830)
Supplement: Supplementary file 1 [file sensors-25-06830-s001.zip]

Archive with 3 entries (3 files):
- sensors-3938809-Video S1-1.mp4
- sensors-3938809-Video S2-1.mp4
- SI-sensors-3938809.pdf
